# Supplementary material for: Zophobas morio larvae as a novel model for the study of Acinetobacter virulence and antimicrobial resistance
Source: Front Microbiol. 2024 Feb 27;15:1375787. doi: 10.3389/fmicb.2024.1375787 (PMC10927975; doi:10.3389/fmicb.2024.1375787)
Supplement: Supplementary file 2 [file Table_2.XLSX]

## Sheet: Sheet1
	Supplementary Table 2. Virulence factors present according to VFDB in strains used in this study.
Gene	A. baumannii ATCC19606	G257	G422	A. lwoffii ATCC15309
plc1	1	1	1	0		1 - gene present
plc2	1	1	1	0		0 - gene absent
plcD	1	1	1	0
basJ	1	1	1	0
basI	1	1	1	0
basH	1	1	1	0
barA	1	1	1	0
barB	1	1	1	0
basG	1	1	1	0
basF	1	1	1	0
entE	1	1	1	0
basD	1	1	1	0
basC	1	1	1	0
bauA	0	1	0	0
bauB	1	1	1	0
bauC	1	1	1	0
bauD	1	1	1	0
bauE	1	1	1	0
bauF	1	1	1	0
basA	1	1	1	0
basB	1	1	1	0
adeF	1	1	1	0
adeG	1	1	1	0
adeH	1	1	1	0
bap	0	1	0	0
csuA/B	1	1	1	0
csuA	1	1	1	0
csuB	1	1	1	0
csuC	1	1	1	0
csuD	1	1	1	0
csuE	1	1	1	0
pgaA	1	1	1	0
pgaB	1	1	1	0
pgaC	1	1	1	0
pgaD	1	1	1	0
abaI	1	1	1	0
abaR	1	1	1	0
ata	0	0	0	0
tsaP	1	1	1	0
PilA	0	1	0	0
PilB	0	1	1	0
PilC	1	1	1	0
gspO/pilD	1	1	1	0
PilE	1	1	1	0
PilF	1	1	1	0
PilG	1	1	1	1
PilH	1	1	1	0
PilI	1	1	1	0
PilJ	1	1	1	0
PilM	1	1	1	0
PilN	1	1	1	0
PilO	1	1	1	0
PilP	1	1	1	0
PilQ	1	1	1	0
PilR	1	1	1	0
PilS	1	1	1	0
PilT	1	1	1	1
PilU	1	1	1	0
PilV	1	1	1	0
PilW	1	1	1	0
PilX	1	1	1	0
PilY1	1	1	1	0
fimT	1	1	1	0
fimU	1	1	1	0
RS16840	1	1	1	0
gspC	1	1	1	0
gspD	1	1	1	0
gspE1	1	1	1	0
gspE2	1	1	1	0
gspF	1	1	1	0
gspG	1	1	1	0
gspH	1	1	1	0
gspI	1	1	1	0
gspJ	1	1	1	0
gspK	1	1	1	0
gspL	1	1	1	0
gspM	1	1	1	0
gspN	1	1	1	0
TssA	1	1	1	0
TssB	1	1	0	0
TssC	1	1	1	0
TssD/Hcp	1	1	1	0
TssE	1	1	1	0
TssF	1	1	1	0
TssG	1	1	1	0
TssH/ClpV	1	1	1	0
TssI/VgrG [WP_000934999.1]	0	1	1	0
TssI/VgrG [WP_000898330.1]	0	1	0	0
TssI/VgrG [WP_001178477.1.1]	1	1	0	0
TssK	1	1	1	0
TssL	1	1	1	0
TssM	1	1	1	0
TagX	1	1	1	0
Tse1	0	0	0	0
Tse2	0	0	0	0
Tse3	0	0	0	0
Tse4	0	0	0	0
lpsB	1	1	1	0
lpxA	1	1	1	0
lpxB	1	1	1	0
lpxC	1	1	1	0
lpxD	1	1	1	0
lpxL	1	1	1	0
lpxM	1	1	1	0
OmpA	1	1	1	0
pbpG	1	1	1	0
tviB	0	0	0	0
pseB	0	0	0	0
pseC	0	0	0	0
pseF	0	0	0	0
pseG	0	0	0	0
pseH	0	0	0	0
pseI	0	0	0	0
galU	1	1	1	0
pgi	1	1	1	0
galE	1	1	0	0
RS00395	1	1	1	0
RS00400	1	1	1	0
RS00405	1	1	1	0
RS00445	0	0	0	0
RS00450	0	0	0	0
RS00460	0	0	0	0
RS00465	0	0	0	0
RS00475	1	0	0	0
RS00485	1	1	1	0
RS00500	1	1	1	0
hemO	0	1	1	0
RS04565/LysR	1	1	1	0
RS04570	0	1	1	0
RS04575	0	1	1	0
RS04580	0	1	1	0
RS04585	0	1	1	0
RS04590	0	1	1	0
RS04595	0	1	1	0
RS04605	0	1	1	0
RS04610	1	1	1	0
